# Supplementary material for: The transcriptome landscapes of allantochorion and vitelline-chorion in equine day 30 conceptus
Source: Front Cell Dev Biol. 2022 Aug 4;10:958205. doi: 10.3389/fcell.2022.958205 (PMC9386053; doi:10.3389/fcell.2022.958205)
Supplement: Supplementary file 1 [file Table2.XLSX]

## Sheet: Sheet1
feature	gene_id	fc	pval	gene_name	Regulate
gene	MSTRG.5840	396.777	0.000631276	LOC100068926	Up
gene	MSTRG.9852	222.058	0.000233894	HBZ	Up
gene	MSTRG.15412	182.364	0.000124214	UPK3A	Up
gene	MSTRG.12389	140.207	0.000113318	UPK1B	Up
gene	MSTRG.13982	31.6666	0.0407984	CKS2	Up
gene	MSTRG.3094	31.1043	0.0464926	GNG11	Up
gene	MSTRG.562	29.3987	0.0262322	NMB	Up
gene	MSTRG.10513	28.4811	0.00597518	LOC100063322	Up
gene	MSTRG.8033	23.5363	0.0146895	PECAM1	Up
gene	MSTRG.15017	22.8722	0.0496284	PLPP5	Up
gene	MSTRG.14297	22.427	0.0006012	SERPINA5	Up
gene	MSTRG.16052	20.2324	0.0046261	ALAS2	Up
gene	MSTRG.7260	18.9251	0.0054049	LOC102149794	Up
gene	MSTRG.5837	18.1047	0.000400557	HBB	Up
gene	MSTRG.521	14.6074	0.00238183	C1H10orf99	Up
gene	MSTRG.2910	14.6012	0.00721451	TACC3	Up
gene	MSTRG.13455	14.0047	0.00806633	ID1	Up
gene	MSTRG.1664	13.8309	0.0126548	ID3	Up
gene	MSTRG.6314	13.392	0.000415182	ALDH2	Up
gene	MSTRG.3571	13.1187	0.0074126	DPT	Up
gene	MSTRG.9479	13.0306	0.0134381	AHSP	Up
gene	MSTRG.13045	12.3434	0.0325754	PLVAP	Up
gene	MSTRG.8092	11.766	0.00706807	SLC4A1	Up
gene	MSTRG.7844	11.5734	0.0169957	RAC3	Up
gene	MSTRG.13477	11.4718	0.0421132	CDK5RAP1	Up
gene	MSTRG.2648	11.3643	0.0228938	HNRNPD	Up
gene	MSTRG.2388	11.2281	0.0419061	COG8	Up
gene	MSTRG.5989	11.0979	0.00567403	CLDN5	Up
gene	MSTRG.3717	10.7048	0.00358339	CD34	Up
gene	MSTRG.3866	10.4119	0.0050774	MUC1	Up
gene	MSTRG.11309	9.34546	0.0218678	CCK	Up
gene	MSTRG.1710	8.87664	0.0162508	CDA	Up
gene	MSTRG.4041	8.406	0.000260028	PHGDH	Up
gene	MSTRG.7792	8.32583	0.0106346	TCF21	Up
gene	MSTRG.3257	8.27222	0.00235733	MDFIC	Up
gene	MSTRG.581	8.18687	0.00212536	PRC1	Up
gene	MSTRG.12568	8.1004	0.00186245	ID4	Up
gene	MSTRG.3600	8.09857	0.0200343	PIGC	Up
gene	MSTRG.8583	8.08538	0.00482221	MED11	Up
gene	MSTRG.1654	7.88543	0.0044767	GRHL3	Up
gene	MSTRG.2305	7.74701	0.0235874	CDH5	Up
gene	MSTRG.13663	7.72197	0.000282373	CYP24A1	Up
gene	MSTRG.9496	7.64429	0.0381865	ORAI3	Up
gene	MSTRG.2605	7.32967	0.031214	SNCA	Up
gene	MSTRG.15807	7.23842	0.0293889	AKAP12	Up
gene	MSTRG.13528	7.19109	0.0257142	MYL9	Up
gene	MSTRG.14321	7.0284	0.00886148	DEGS2	Up
gene	MSTRG.4559	6.81816	0.0173817	VWF	Up
gene	MSTRG.10959	6.80825	0.0261896	ID2	Up
gene	MSTRG.3553	6.75302	0.000473037	FCAMR	Up
gene	MSTRG.4798	6.70892	0.000915997	TROAP	Up
gene	MSTRG.12457	6.70688	0.0138064	FILIP1L	Up
gene	MSTRG.9269	6.62166	0.0228735	FOXK1	Up
gene	MSTRG.13119	6.5839	0.0311156	CCNB1	Up
gene	MSTRG.10122	6.57848	0.00376244	ECSCR	Up
gene	MSTRG.515	6.4954	0.0103614	ADIRF	Up
gene	MSTRG.13599	6.40747	0.000108475	UBE2C	Up
gene	MSTRG.4447	6.3848	0.000411705	HJURP	Up
gene	MSTRG.2097	6.31956	0.0146772	GYPA	Up
gene	MSTRG.10869	6.31818	0.0396273	EMILIN1	Up
gene	MSTRG.16355	6.19781	0.0111166	HMGB3	Up
gene	MSTRG.4580	6.12655	0.00082127	CDCA3	Up
gene	MSTRG.13330	6.02508	0.00444354	CD93	Up
gene	MSTRG.14349	5.96067	0.000788824	CKB	Up
gene	MSTRG.841	5.81116	0.012281	PCLAF	Up
gene	MSTRG.6584	5.69365	0.00162475	SMAD7	Up
gene	MSTRG.7911	5.55141	0.00924181	TK1	Up
gene	MSTRG.8011	5.52648	0.0212757	SLC16A6	Up
gene	MSTRG.7281	5.51912	0.00218947	CEACAM19	Up
gene	MSTRG.12944	5.45457	0.000693062	RHAG	Up
gene	MSTRG.16093	5.43397	0.03474	EFNB1	Up
gene	MSTRG.5990	5.15736	0.0202756	CDC45	Up
gene	MSTRG.8647	5.10614	0.00172181	AURKB	Up
gene	MSTRG.13459	5.09481	0.000772454	TPX2	Up
gene	MSTRG.881	5.06565	0.0106165	CCNB2	Up
gene	MSTRG.7102	4.98335	0.0019695	COX6B1	Up
gene	MSTRG.10150	4.96393	0.000116499	KIF20A	Up
gene	MSTRG.1051	4.93864	0.0311388	BUB1B	Up
gene	MSTRG.12541	4.93116	0.0272281	EDN1	Up
gene	MSTRG.10518	4.90918	0.00462042	BUB1	Up
gene	MSTRG.6838	4.79383	0.000486703	MATN2	Up
gene	MSTRG.14939	4.78805	0.0166812	C26H21orf33	Up
gene	MSTRG.15960	4.77064	0.00131483	DMD	Up
gene	MSTRG.11945	4.76618	0.00235957	SPC25	Up
gene	MSTRG.14469	4.74575	0.00870237	COL15A1	Up
gene	MSTRG.2830	4.64182	0.000699943	NCAPG	Up
gene	MSTRG.9756	4.6374	0.00736452	KCTD5	Up
gene	MSTRG.2818	4.62149	0.0164522	SOD3	Up
gene	MSTRG.5636	4.61885	0.000841166	SPC24	Up
gene	MSTRG.9360	4.60978	0.0193568	C13H7orf43	Up
gene	MSTRG.2144	4.58355	0.0260294	CCNA2	Up
gene	MSTRG.10944	4.53824	0.00441855	RRM2	Up
gene	MSTRG.4019	4.53725	0.0153355	PDZK1	Up
gene	MSTRG.3242	4.52875	0.000372236	ANLN	Up
gene	MSTRG.8457	4.50224	0.000883294	SPAG5	Up
gene	MSTRG.13858	4.444	0.0101644	KANK1	Up
gene	MSTRG.11433	4.35744	0.0114044	LOC100146633	Up
gene	MSTRG.3739	4.3381	0.00339371	NUF2	Up
gene	MSTRG.14056	4.31217	0.00270351	DLGAP5	Up
gene	MSTRG.7908	4.30659	0.0283033	BIRC5	Up
gene	MSTRG.14414	4.29818	0.00178577	ARHGEF39	Up
gene	MSTRG.2715	4.27809	0.00498477	IGFBP7	Up
gene	MSTRG.7496	4.22305	8.61e-05	TMC4	Up
gene	MSTRG.252	4.20945	0.00248647	CYP26A1	Up
gene	MSTRG.8030	4.16831	0.00972466	SMURF2	Up
gene	MSTRG.3828	4.16679	0.0110619	IQGAP3	Up
gene	MSTRG.14046	4.1593	0.00284153	CDKN3	Up
gene	MSTRG.9016	4.13828	0.00283782	CDCA5	Up
gene	MSTRG.13562	4.1299	0.00372298	FAM83D	Up
gene	MSTRG.7947	4.12851	0.00302499	TRIM47	Up
gene	MSTRG.7517	4.11791	0.00111057	UBE2S	Up
gene	MSTRG.51	4.1034	0.0102749	ACADSB	Up
gene	MSTRG.8174	4.04341	0.0030233	TOP2A	Up
gene	MSTRG.3648	4.01538	0.0403974	GLUL	Up
gene	MSTRG.308	4.00385	0.028084	CDK1	Up
gene	MSTRG.14618	4.00024	0.0180345	LRSAM1	Up
gene	MSTRG.7827	3.9637	0.00576224	FN3K	Up
gene	MSTRG.15294	3.94371	0.0296921	LOC111770995	Up
gene	MSTRG.13406	3.92963	5.5e-06	CDC25B	Up
gene	MSTRG.16325	3.92277	0.0147815	VGLL1	Up
gene	MSTRG.1065	3.88244	0.0301733	ARHGAP11A	Up
gene	MSTRG.6518	3.86452	0.00169761	NDC80	Up
gene	MSTRG.15797	3.81578	0.00804153	MYCT1	Up
gene	MSTRG.10553	3.79139	0.0055941	KRCC1	Up
gene	MSTRG.804	3.7774	0.0137348	SMAD6	Up
gene	MSTRG.5194	3.77737	0.00247116	UHRF1	Up
gene	MSTRG.11569	3.75599	0.00567219	RPL21	Up
gene	MSTRG.13980	3.75115	0.0117503	GADD45G	Up
gene	MSTRG.2478	3.74815	0.00437678	CENPN	Up
gene	MSTRG.11333	3.72541	0.00538037	XYLB	Up
gene	MSTRG.6216	3.7063	0.00490535	UNG	Up
gene	MSTRG.7618	3.6958	0.0038558	TTK	Up
gene	MSTRG.4677	3.66679	0.0124434	BCAT1	Up
gene	MSTRG.4674	3.66463	0.00450456	LDHB	Up
gene	MSTRG.3684	3.65711	0.0111286	PTPN14	Up
gene	MSTRG.10061	3.65399	0.00401806	SPINK1	Up
gene	MSTRG.16638	3.63876	0.0018703	LOC111771951	Up
gene	MSTRG.6870	3.63316	0.0130206	DPYS	Up
gene	MSTRG.4810	3.6059	0.0332755	RACGAP1	Up
gene	MSTRG.3439	3.59897	0.0227897	EZH2	Up
gene	MSTRG.1384	3.57676	0.00954465	KIF2C	Up
gene	MSTRG.2877	3.56039	0.0317969	HTRA3	Up
gene	MSTRG.15758	3.55567	0.0256148	FGFR1OP	Up
gene	MSTRG.14315	3.55257	0.000152948	EML1	Up
gene	MSTRG.11159	3.54405	0.00439016	NT5DC2	Up
gene	MSTRG.11311	3.53728	0.0337371	SEC22C	Up
gene	MSTRG.11091	3.50552	0.025469	PDZRN3	Up
gene	MSTRG.4541	3.49826	0.00290097	RHNO1	Up
gene	MSTRG.1971	3.48399	4.8e-06	PBK	Up
gene	MSTRG.9953	3.48297	0.0105608	KCNMB1	Up
gene	MSTRG.13016	3.48029	0.0459974	AP1M1	Up
gene	MSTRG.9909	3.47756	0.040757	MXD3	Up
gene	MSTRG.962	3.46614	0.0289853	SORD	Up
gene	MSTRG.16054	3.45184	0.0468365	MAGED2	Up
gene	MSTRG.1556	3.44328	0.00392239	MATN1	Up
gene	MSTRG.3683	3.43828	0.00726365	CENPF	Up
gene	MSTRG.16118	3.42232	0.00124004	ERCC6L	Up
gene	MSTRG.14432	3.41914	0.00618489	MELK	Up
gene	MSTRG.3144	3.41573	0.0358558	MEOX2	Up
gene	MSTRG.9245	3.40973	0.0106337	CYP2W1	Up
gene	MSTRG.14858	3.39037	0.0133947	MIS18A	Up
gene	MSTRG.1471	3.37942	0.0277458	SNIP1	Up
gene	MSTRG.9175	3.37858	0.0177107	CDKN1C	Up
gene	MSTRG.13298	3.37171	0.000446093	TRIP13	Up
gene	MSTRG.14680	3.33438	0.0215248	ASS1	Up
gene	MSTRG.4285	3.32758	0.0245731	DEPDC1	Up
gene	MSTRG.3704	3.32728	0.00776582	NEK2	Up
gene	MSTRG.2142	3.29988	0.0454386	ANXA5	Up
gene	MSTRG.11657	3.28715	0.0144654	CPB2	Up
gene	MSTRG.27	3.27972	0.0390939	MKI67	Up
gene	MSTRG.2219	3.26348	0.00805188	SHCBP1	Up
gene	MSTRG.13361	3.26328	0.00865915	FLRT3	Up
gene	MSTRG.8078	3.25557	0.0148519	KIF18B	Up
gene	MSTRG.14852	3.24155	0.0109776	SOD1	Up
gene	MSTRG.16368	3.23904	0.000864101	DUSP9	Up
gene	MSTRG.3483	3.21562	0.000446433	WDR86	Up
gene	MSTRG.3195	3.211	0.00925923	HOXA10	Up
gene	MSTRG.13666	3.19731	0.00744131	AURKA	Up
gene	MSTRG.6540	3.19311	0.0344853	TAF4B	Up
gene	MSTRG.7983	3.17821	0.00780831	HID1	Up
gene	MSTRG.11318	3.17249	0.0122591	ENTPD3	Up
gene	MSTRG.9764	3.14795	0.000137783	CCNF	Up
gene	MSTRG.3569	3.13044	0.0235798	MPZL1	Up
gene	MSTRG.3936	3.11446	0.0106857	SELENBP1	Up
gene	MSTRG.4821	3.11036	0.0360247	ATF1	Up
gene	MSTRG.1753	3.10753	0.0336233	SRARP	Up
gene	MSTRG.12205	3.06892	0.000165767	SLC2A2	Up
gene	MSTRG.8277	3.059	0.0499092	LRRC59	Up
gene	MSTRG.5268	3.05438	0.0263806	SESN3	Up
gene	MSTRG.13403	3.04369	0.0134274	MAVS	Up
gene	MSTRG.4155	3.04163	0.0187382	COL11A1	Up
gene	MSTRG.9531	3.04003	0.00167324	KIF22	Up
gene	MSTRG.15489	2.98334	0.0294045	MPP7	Up
gene	MSTRG.12260	2.96076	0.0377529	CLCN2	Up
gene	MSTRG.12022	2.95213	0.0159626	FAM171B	Up
gene	MSTRG.1043	2.94946	0.00115867	KNL1	Up
gene	MSTRG.3042	2.94877	0.00329315	DDC	Up
gene	MSTRG.9224	2.9469	0.0233642	LOC100054725	Up
gene	MSTRG.1631	2.93812	0.00541998	PAQR7	Up
gene	MSTRG.2909	2.93727	0.000813834	FGFR3	Up
gene	MSTRG.7727	2.93054	0.0143333	TSPYL4	Up
gene	MSTRG.12245	2.87962	0.0168321	ABCC5	Up
gene	MSTRG.15300	2.87171	0.00265491	LOC111771135	Up
gene	MSTRG.8009	2.84644	0.0345117	WIPI1	Up
gene	MSTRG.4964	2.84065	0.0241885	NDUFA4L2	Up
gene	MSTRG.146	2.8353	0.0158733	TRIM8	Up
gene	MSTRG.12430	2.82372	0.00665076	CIP2A	Up
gene	MSTRG.12438	2.81827	0.0149801	ALCAM	Up
gene	MSTRG.1648	2.80602	0.0489701	NCMAP	Up
gene	MSTRG.12169	2.80029	0.000568968	SMC4	Up
gene	MSTRG.16933	2.79576	0.0116412	GCAT	Up
gene	MSTRG.3324	2.79507	0.00370001	SLC35B4	Up
gene	MSTRG.12050	2.79332	0.00849947	CAVIN2	Up
gene	MSTRG.13877	2.78774	0.0305561	ERMP1	Up
gene	MSTRG.821	2.77502	0.0124581	HACD3	Up
gene	MSTRG.11911	2.75193	0.0209045	FMNL2	Up
gene	MSTRG.4638	2.74041	0.00946205	CDKN1B	Up
gene	MSTRG.5443	2.73573	0.0288352	SPA17	Up
gene	MSTRG.6011	2.72568	0.0455136	SMTN	Up
