# Supplementary material for: The transcriptome landscapes of allantochorion and vitelline-chorion in equine day 30 conceptus
Source: Front Cell Dev Biol. 2022 Aug 4;10:958205. doi: 10.3389/fcell.2022.958205 (PMC9386053; doi:10.3389/fcell.2022.958205)
Supplement: Supplementary file 2 [file Table3.XLSX]

## Sheet: Sheet1
feature	gene_id	fc	pval	gene_name	Regulate
gene	MSTRG.1245	0.00336401	0.01002	ARF6	Down
gene	MSTRG.7913	0.0109755	9.45e-06	SYNGR2	Down
gene	MSTRG.761	0.0151442	0.0465605	ISLR	Down
gene	MSTRG.14325	0.0200266	0.0146734	DLK1	Down
gene	MSTRG.3678	0.0293599	5.92e-05	PTGS2	Down
gene	MSTRG.12945	0.045775	0.000895748	LOC100629418	Down
gene	MSTRG.8747	0.0568288	0.000907288	TMEM11	Down
gene	MSTRG.11860	0.0572943	0.01852	MARCO	Down
gene	MSTRG.5029	0.0578506	0.0132386	CPM	Down
gene	MSTRG.3143	0.0618455	0.0433071	ARL4A	Down
gene	MSTRG.6892	0.063366	0.0284445	NOV	Down
gene	MSTRG.5222	0.0704517	0.0155585	LOC100060505	Down
gene	MSTRG.11064	0.0727084	0.00228753	IL17RE	Down
gene	MSTRG.12958	0.0823713	0.0189677	LOC100069318	Down
gene	MSTRG.2025	0.0902406	0.00620025	CPE	Down
gene	MSTRG.1684	0.090335	0.0219831	C1QC	Down
gene	MSTRG.12209	0.0929861	0.0102244	TNFSF10	Down
gene	MSTRG.1685	0.0940333	0.0165854	C1QA	Down
gene	MSTRG.90	0.102905	0.0236236	PDZD8	Down
gene	MSTRG.15318	0.104396	0.0427538	JOSD1	Down
gene	MSTRG.9071	0.104406	0.00225561	CST6	Down
gene	MSTRG.3559	0.104641	0.0271994	C4BPA	Down
gene	MSTRG.10670	0.112626	0.00312725	PROKR1	Down
gene	MSTRG.7811	0.112804	0.0246134	PERP	Down
gene	MSTRG.12011	0.117018	0.00993177	ITGA4	Down
gene	MSTRG.1726	0.117389	0.00309178	CAPZB	Down
gene	MSTRG.12609	0.122735	0.0144223	HMGN4	Down
gene	MSTRG.963	0.125105	0.00521734	B2M	Down
gene	MSTRG.4601	0.126191	0.00874682	CD163	Down
gene	MSTRG.11830	0.1283	0.00606701	BIN1	Down
gene	MSTRG.340	0.130705	0.0191515	SRGN	Down
gene	MSTRG.13575	0.143828	0.0287123	OSER1	Down
gene	MSTRG.12326	0.14554	0.0179802	PCYT1A	Down
gene	MSTRG.10632	0.148334	0.0246693	LOC106781152	Down
gene	MSTRG.3714	0.14887	0.0418666	C5H1orf74	Down
gene	MSTRG.1116	0.150555	0.0107717	MMP14	Down
gene	MSTRG.10013	0.150762	0.0300464	SLC36A2	Down
gene	MSTRG.11471	0.157565	0.000586142	RNF7	Down
gene	MSTRG.10339	0.158895	0.0137066	HAPLN1	Down
gene	MSTRG.4106	0.159567	0.0254727	CD53	Down
gene	MSTRG.14150	0.163168	0.0260298	SLC39A9	Down
gene	MSTRG.1090	0.16364	0.0381832	RNASE6	Down
gene	MSTRG.6632	0.165906	0.002062	TNFRSF11A	Down
gene	MSTRG.3913	0.17011	0.0171336	S100A14	Down
gene	MSTRG.1055	0.171145	0.033393	THBS1	Down
gene	MSTRG.13193	0.171391	0.00805488	EMB	Down
gene	MSTRG.3731	0.177084	0.0329279	LOC106783161	Down
gene	MSTRG.12834	0.184058	0.0280538	KCTD20	Down
gene	MSTRG.2269	0.186212	0.0332514	LOC100630794	Down
gene	MSTRG.4413	0.189705	0.0397195	CAB39	Down
gene	MSTRG.3915	0.195763	0.0182844	S100A4	Down
gene	MSTRG.15516	0.196022	0.030347	MRC1	Down
gene	MSTRG.10159	0.210349	0.0298427	TGFBI	Down
gene	MSTRG.4217	0.215785	0.00904337	LOC100051962	Down
gene	MSTRG.1300	0.216444	0.0200464	TMEM59	Down
gene	MSTRG.34	0.219871	0.0172715	ADAM12	Down
gene	MSTRG.15872	0.224485	0.005278	MXRA5	Down
gene	MSTRG.8232	0.225124	0.0345359	CBX1	Down
gene	MSTRG.13292	0.22863	0.0384657	MRPL36	Down
gene	MSTRG.792	0.228723	0.00877007	ITGA11	Down
gene	MSTRG.3141	0.229461	0.0118693	SCIN	Down
gene	MSTRG.13326	0.232087	0.0406234	CST3	Down
gene	MSTRG.11418	0.23484	0.0369682	NUDT16	Down
gene	MSTRG.15320	0.239607	0.00875489	SUN2	Down
gene	MSTRG.13228	0.241694	0.00583112	SLC1A3	Down
gene	MSTRG.3414	0.242835	0.0078574	TCAF2	Down
gene	MSTRG.3949	0.242844	0.0291415	CDC42SE1	Down
gene	MSTRG.7538	0.246256	0.000843014	AURKC	Down
gene	MSTRG.180	0.246835	0.0263828	SFXN3	Down
gene	MSTRG.5879	0.250268	0.0416442	TMEM41B	Down
gene	MSTRG.287	0.25151	0.0166375	PAPSS2	Down
gene	MSTRG.16454	0.254137	0.0414755	LOC100053327	Down
gene	MSTRG.4242	0.258899	0.0032341	LPAR3	Down
gene	MSTRG.1261	0.260181	0.0192539	TMX1	Down
gene	MSTRG.5172	0.264384	0.0131417	ZBTB7A	Down
gene	MSTRG.4050	0.265744	0.0227297	MAN1A2	Down
gene	MSTRG.12786	0.272239	0.0365389	LOC100060996	Down
gene	MSTRG.15687	0.276762	0.00331418	CFH	Down
gene	MSTRG.11522	0.277544	0.00745646	MME	Down
gene	MSTRG.6879	0.282337	0.014575	TRHR	Down
gene	MSTRG.2823	0.284008	0.0242037	SLIT2	Down
gene	MSTRG.14085	0.287874	0.0119728	DHRS7	Down
gene	MSTRG.6006	0.288943	0.0400964	PIK3IP1	Down
gene	MSTRG.11983	0.290871	0.0403959	WIPF1	Down
gene	MSTRG.2038	0.293353	0.0452368	NPY1R	Down
gene	MSTRG.2653	0.296183	0.0229276	RASGEF1B	Down
gene	MSTRG.12367	0.296839	0.0109174	SLC15A2	Down
gene	MSTRG.8813	0.296906	0.0383582	SPI1	Down
gene	MSTRG.9425	0.298617	0.0312237	CLDN3	Down
gene	MSTRG.8601	0.300548	0.0167532	ELP5	Down
gene	MSTRG.16136	0.302592	0.00382093	PBDC1	Down
gene	MSTRG.13378	0.30382	0.0209574	TMX4	Down
gene	MSTRG.8870	0.304752	0.0309918	SERPING1	Down
gene	MSTRG.11219	0.305916	0.0403993	IP6K1	Down
gene	MSTRG.13231	0.30757	0.0300196	RANBP3L	Down
gene	MSTRG.13895	0.307742	0.0133533	FREM1	Down
gene	MSTRG.7208	0.308252	0.0312362	ITPKC	Down
gene	MSTRG.13834	0.310048	0.0378877	ALDH1A1	Down
gene	MSTRG.12451	0.317404	0.0253935	NIT2	Down
gene	MSTRG.16248	0.317962	0.0153729	PLS3	Down
gene	MSTRG.13638	0.324628	0.0457288	RNF114	Down
gene	MSTRG.12199	0.325779	0.0352443	CLDN11	Down
gene	MSTRG.7826	0.326109	0.0493458	ZNF750	Down
gene	MSTRG.3390	0.327922	0.00690844	TRPV6	Down
gene	MSTRG.280	0.330317	0.0288899	ANKRD22	Down
gene	MSTRG.15059	0.332642	0.0305567	ZDHHC2	Down
gene	MSTRG.1766	0.334405	0.0287643	TMEM51	Down
gene	MSTRG.4740	0.335243	0.0470909	PRICKLE1	Down
gene	MSTRG.15062	0.336397	0.00055005	SLC7A2	Down
gene	MSTRG.2592	0.33966	0.0446567	LAMTOR3	Down
gene	MSTRG.15632	0.341143	0.0332961	WDR26	Down
gene	MSTRG.14925	0.341864	0.01994	SIK1	Down
gene	MSTRG.9700	0.342098	0.000408205	SMIM22	Down
gene	MSTRG.1492	0.342652	0.00614575	C2H1orf216	Down
gene	MSTRG.15333	0.343844	0.00378864	MGAT3	Down
gene	MSTRG.12210	0.344742	0.03008	FNDC3B	Down
gene	MSTRG.6797	0.345443	0.00914574	C9H8orf88	Down
gene	MSTRG.9657	0.346938	0.0297896	RRN3	Down
gene	MSTRG.8548	0.350066	0.00128101	SMTNL2	Down
gene	MSTRG.1006	0.350372	0.046998	TMEM87A	Down
gene	MSTRG.3795	0.3517	0.0422928	CADM3	Down
gene	MSTRG.4878	0.352092	0.0110641	HOXC8	Down
gene	MSTRG.5998	0.356259	0.045578	YWHAH	Down
gene	MSTRG.10199	0.362737	0.00930465	P4HA2	Down
gene	MSTRG.15600	0.367026	0.0170925	KIF26B	Down
gene	MSTRG.13910	0.367074	0.033156	HACD4	Down
gene	MSTRG.7799	0.367249	0.00778753	SGK1	Down
gene	MSTRG.8759	0.367338	0.000137732	NAT10	Down
gene	MSTRG.11473	0.367791	0.037181	ATP1B3	Down
