# Supplementary material for: The transcriptome landscapes of allantochorion and vitelline-chorion in equine day 30 conceptus
Source: Front Cell Dev Biol. 2022 Aug 4;10:958205. doi: 10.3389/fcell.2022.958205 (PMC9386053; doi:10.3389/fcell.2022.958205)
Supplement: Supplementary file 5 [file Table4.XLSX]

## Sheet: Sheet2
feature	gene_id	fc	pval	qval	gene_name	Mean fpkl for VC	Mean fpkl for AC
gene	MSTRG.8909	0.565876	0.0664294	0.371132	PAG	12427.5	6705.47
gene	MSTRG.7289	0.125228	0.0808167	0.392364	LOC111775214	2760.15	240.321
gene	MSTRG.5458	0.827413	0.465108	0.798921	LOC100630107	2222.2	2677.08
gene	MSTRG.783	0.821203	0.137348	0.468517	RPLP1	2186.28	1871.56
gene	MSTRG.5334	0.680199	0.935087	0.984644	PLET1	1865.58	901.202
gene	MSTRG.142	0.423435	0.209837	0.572687	CYP17A1	1861.04	1011.71
gene	MSTRG.15119	0.573825	0.427965	0.770554	LOC100629644	1805.44	1894.75
gene	MSTRG.7290	0.293964	0.118613	0.444929	APOE	1648.49	341.012
gene	MSTRG.4629	1.31604	0.473279	0.804506	LOC100066131	1313.07	1010.94
gene	MSTRG.8363	0.85486	0.447106	0.78473	CA4	1116.04	853.224
gene	MSTRG.9279	1.06257	0.802131	0.953686	ACTB	1112.56	954.032
gene	MSTRG.9791	0.981569	0.834126	0.9607	RPS2	1099.22	1234.05
gene	MSTRG.7872	0.735511	0.417723	0.76199	ACTG1	1065.33	743.642
gene	MSTRG.14281	0.0304005	0.406913	0.754649	LGMN	953.302	1147.97
gene	MSTRG.6758	0.971635	0.921603	0.981873	RPS20	832.391	760.749
gene	MSTRG.4909	0.951406	0.774146	0.948112	RPS26	802.939	907.111
gene	MSTRG.810	0.926735	0.657963	0.904403	RPL4	799.745	758.61
gene	MSTRG.7026	0.980438	0.771888	0.947999	RPL8	773.245	806.873
gene	MSTRG.2074	0.746785	0.169275	0.517616	RPS3A	709.38	637.971
gene	MSTRG.7409	0.965419	0.871427	0.970242	RPS11	703.515	754.172
gene	MSTRG.15858	1.50323	0.441612	0.781619	SLC25A6	690.345	859.162
gene	MSTRG.5548	1.25747	0.630366	0.889771	CALR	680.376	740.352
gene	MSTRG.9858	0.89913	0.0502593	0.337167	RACK1	654.676	665.569
gene	MSTRG.6304	0.906687	0.253664	0.621469	RPL6	614.21	584.293
gene	MSTRG.3098	1.04631	0.947662	0.988252	COL1A2	613.437	351.934
gene	MSTRG.14333	0.661035	0.195127	0.550429	HSP90AA1	581.967	627.457
gene	MSTRG.13055	1.05898	0.18923	0.545663	RPL18A	508.915	560.141
gene	MSTRG.2803	0.00419218	0.311868	0.674682	LOC100055584	505.118	408.839
gene	MSTRG.10346	0.882319	0.600785	0.873454	RPS23	503.41	479.94
gene	MSTRG.1376	0.583919	0.1838	0.538447	RPS8	502.48	378.687
gene	MSTRG.15234	0.865814	0.468125	0.801291	HSP90B1	486.706	392.128
gene	MSTRG.14600	1.11997	0.465144	0.798921	RPL35	466.822	428.472
gene	MSTRG.4848	2073.92	0.0964452	0.413768	KRT8	465.623	204.878
gene	MSTRG.14604	0.875101	0.771069	0.947948	HSPA5	463.679	329.806
gene	MSTRG.10765	0.593855	0.317991	0.682875	EPAS1	462.919	157.309
gene	MSTRG.10033	0.595691	0.517003	0.832701	RPS14	461.752	388.763
gene	MSTRG.3023	0.571929	0.591412	0.869116	PPIA	457.018	951.848
gene	MSTRG.873	0.936718	0.864567	0.96835	ANXA2	449.315	400.273
gene	MSTRG.6852	0.772676	0.0515453	0.340039	PABPC1	444.08	346.552
gene	MSTRG.10022	0.524599	0.338723	0.702729	GPX3	443.293	470.992
gene	MSTRG.8303	0.75056	0.318161	0.682875	SCPEP1	422.195	428.209
gene	MSTRG.4328	0.857867	0.756515	0.941263	RPL37A	421.948	486.807
gene	MSTRG.7151	0.653921	0.668973	0.908582	SPINT2	416.04	214.942
gene	MSTRG.13211	0.767101	0.426941	0.769781	RPL37	414.594	418.641
gene	MSTRG.557	1.08057	0.64296	0.896445	RPS17	411.793	510.299
gene	MSTRG.15291	1.34711	0.219961	0.58487	LGALS1	411.447	549.698
gene	MSTRG.8932	0.892627	0.0764786	0.388007	EEF1G	406.272	421.233
gene	MSTRG.5168	0.976802	0.747068	0.938698	EEF2	399.283	424.747
gene	MSTRG.9204	1.03695	0.740188	0.935736	RPLP2	392.376	448.077
gene	MSTRG.4429	1.20859	0.0887483	0.403654	PTMA	376.161	457.082
gene	MSTRG.7859	0.924935	0.80137	0.953592	P4HB	372.244	290.191
gene	MSTRG.981	1.13188	0.590351	0.868669	PDIA3	367.238	367.914
gene	MSTRG.13065	0.752181	0.534572	0.842216	IFI30	356.345	257.942
gene	MSTRG.12814	6.6614	0.804277	0.954744	RPS10	356.104	411.887
gene	MSTRG.7516	0.903226	0.728096	0.931066	RPL28	355.31	361.628
gene	MSTRG.15938	0.836141	0.746925	0.938698	SAT1	353.049	382.812
gene	MSTRG.13607	0.972192	0.917973	0.98073	CTSA	351.608	444.754
gene	MSTRG.7294	0.261772	0.143985	0.480431	APOC1	348.766	213.447
gene	MSTRG.11185	0.749306	0.793884	0.951881	RPL29	342.123	327.463
gene	MSTRG.15904	0.961317	0.960926	0.991003	TMSB4X	321.866	282.307
gene	MSTRG.7231	0.074659	0.0692342	0.372428	LOC100630611	319.086	144.91
gene	MSTRG.8570	0.948249	0.664962	0.907232	PFN1	314.118	303.029
gene	MSTRG.7396	0.789791	0.608696	0.878789	FTL	309.497	90.5293
gene	MSTRG.14208	0.96046	0.694422	0.920048	FOS	308.344	394.589
gene	MSTRG.14958	0.370333	0.244381	0.609232	COL6A1	304.067	60.1019
gene	MSTRG.8697	0.806659	0.221678	0.587136	UBC	293.16	275.041
gene	MSTRG.8200	1.07454	0.480082	0.80791	RPL19	292.584	272.398
gene	MSTRG.8206	0.506851	0.174189	0.525162	RPL23	284.828	228.443
gene	MSTRG.4419	0.334107	0.103336	0.421334	B3GNT7	284.044	98.3254
gene	MSTRG.9022	0.807477	0.507024	0.825429	FAU	281.45	288.838
gene	MSTRG.6575	1.22728	0.365025	0.723235	ATP5F1A	268.054	405.743
gene	MSTRG.16264	0.812681	0.443037	0.781993	RPL39	264.487	251.885
gene	MSTRG.10941	0.894677	0.662763	0.906543	PDIA6	261.685	188.81
gene	MSTRG.8380	0.561915	0.656493	0.903829	LOC100630139	256.977	218.583
gene	MSTRG.15168	0.662013	0.739559	0.935736	LUM	255.745	154.087
gene	MSTRG.8998	1.00615	0.987228	0.997564	PRDX5	244.183	316.626
gene	MSTRG.11771	0.873874	0.402051	0.752468	LAMP1	240.539	256.406
gene	MSTRG.4944	1.70681	0.055532	0.351488	ATP5F1B	230.696	426.412
gene	MSTRG.9057	3.23063	0.10908	0.428153	CFL1	229.845	328.847
gene	MSTRG.4800	0.921605	0.890326	0.972957	TMBIM6	228.999	170.699
gene	MSTRG.1283	0.708959	0.170759	0.520129	TACSTD2	225.735	179.53
gene	MSTRG.11355	1.06423	0.876755	0.970779	GLB1	224.756	236.561
gene	MSTRG.8462	0.953256	0.866391	0.969122	RPL23A	215.587	231.904
gene	MSTRG.13429	0.167838	0.0939637	0.411618	TGM3	212.083	55.6703
gene	MSTRG.16373	0.677729	0.106325	0.424493	SSR4	211.95	186.93
gene	MSTRG.14509	0.713071	0.098795	0.415902	TXN	210.082	185.513
gene	MSTRG.3924	3.31339	0.121481	0.449646	S100A11	208.079	424.743
gene	MSTRG.3132	1.4465	0.0991533	0.416467	NDUFA4	203.423	314.028
gene	MSTRG.5118	0.973644	0.962555	0.991003	OAZ1	200.551	214.256
gene	MSTRG.11179	1.5102	0.922127	0.982003	ALAS1	196.772	124.532
gene	MSTRG.7227	1.3037	0.91532	0.979613	LOC100069166	195.852	117.715
gene	MSTRG.4057	1.42514	0.0563531	0.354553	ATP1A1	193.644	259.254
gene	MSTRG.10462	1.96327	0.0844195	0.396222	RPL31	193.515	223.974
gene	MSTRG.16119	0.493084	0.331861	0.694927	RPS4X	192.851	131.717
gene	MSTRG.16178	0.900491	0.552506	0.850594	RPL36A	191.712	233.278
gene	MSTRG.15270	0.513471	0.0645953	0.369204	HMOX1	184.239	167.559
gene	MSTRG.9386	2.2477	0.582694	0.865422	SERPINE1	181.119	219.757
gene	MSTRG.5424	0.98834	0.954909	0.989317	LOC111774237	180.448	230.79
gene	MSTRG.7164	0.798062	0.186899	0.542252	EIF3K	180.02	190.625
gene	MSTRG.844	1.15683	0.33038	0.693975	PPIB	178.968	202.611
gene	MSTRG.14566	0.154822	0.176331	0.528693	STOM	178.827	72.7419
gene	MSTRG.5416	1.01188	0.96042	0.990938	HSPA8	177.058	231.671
gene	MSTRG.13691	0.0157598	0.408005	0.754953	ATP5F1E	174.695	81.8398
gene	MSTRG.16471	0.474252	0.184511	0.538608	LOC111771821	172.479	170.14
gene	MSTRG.436	1.51705	0.11879	0.445033	FXYD4	170.859	196.87
gene	MSTRG.1996	1.45635	0.366802	0.724635	LOC100147648	169.926	304.894
gene	MSTRG.8501	1.00426	0.941072	0.9848	YWHAE	168.609	197.778
gene	MSTRG.12747	2.10218	0.875156	0.970779	CLIC1	168.055	217.661
gene	MSTRG.15004	0.654783	0.0831183	0.394022	ADAM9	167.92	124.563
gene	MSTRG.16182	1.34738	0.112925	0.435058	GLA	164.069	242.624
gene	MSTRG.14481	0.483089	0.163449	0.510432	LOC100054567	159.489	82.15
gene	MSTRG.776	0.682635	0.519558	0.83452	HEXA	158.996	251.189
gene	MSTRG.2516	1.10191	0.672778	0.910532	COX4I1	157.638	200.184
gene	MSTRG.8914	1.26154	0.287591	0.659461	DDB1	157.612	245.146
gene	MSTRG.15970	1.13101	0.870407	0.970242	ATP6AP2	157.163	344.791
gene	MSTRG.189	0.70098	0.0602008	0.360849	SCD	152.046	147.142
gene	MSTRG.2192	0.764582	0.853041	0.966535	RPL34	150.302	135.513
gene	MSTRG.15370	0.694445	0.20611	0.567544	NAGA	149.101	132.464
gene	MSTRG.13755	0.960915	0.807683	0.955398	LOC100062546	146.552	173.508
gene	MSTRG.4795	1.14431	0.736083	0.934847	LOC100059091	143.743	157.789
gene	MSTRG.5204	1.02096	0.843049	0.962239	RPL36	142.876	181.723
gene	MSTRG.7987	1.09706	0.92343	0.98249	SLC9A3R1	140.687	60.9292
gene	MSTRG.16601	0.883369	0.723499	0.929324	LOC111771933	140.425	97.5113
gene	MSTRG.4922	0.502555	0.163472	0.510432	MYL6	137.724	102.491
gene	MSTRG.9406	0.0469212	0.195486	0.551142	HSPB1	131.765	86.0191
gene	MSTRG.11649	0.800178	0.531683	0.840467	ITM2B	128.087	154.349
gene	MSTRG.4850	1.06712	0.815379	0.955398	KRT18	127.212	134.316
gene	MSTRG.11732	0.839245	0.534131	0.841708	TM9SF2	127.029	133.923
gene	MSTRG.3438	0.96148	0.888488	0.972642	PDIA4	125.175	97.7344
gene	MSTRG.11754	0.814924	0.740094	0.935736	COL4A1	124.148	65.4941
gene	MSTRG.10733	2.40215	0.435597	0.777578	RPS27A	123.998	160.382
gene	MSTRG.16105	1.73871	0.145758	0.483528	FOXO4	121.485	250.052
gene	MSTRG.4605	0.729619	0.102224	0.418918	SLC2A3	121.202	63.9248
gene	MSTRG.15777	0.823014	0.494412	0.817292	EZR	121.148	107.989
gene	MSTRG.1416	1.03819	0.931358	0.984644	SLC2A1	119.489	105.388
gene	MSTRG.12063	0.783881	0.140061	0.472469	HSPD1	117.576	113.03
gene	MSTRG.6384	0.522347	0.262935	0.631356	TMED2	117.103	113.385
gene	MSTRG.7855	0.880111	0.873629	0.970709	ARHGDIA	115.047	74.3585
gene	MSTRG.6090	1.24913	0.765793	0.946766	MIF	113.062	163.13
gene	MSTRG.8929	2.07309	0.175281	0.526693	FTH1	112.405	218.677
gene	MSTRG.1660	0.720183	0.440102	0.781188	FUCA1	109.316	107.04
gene	MSTRG.5866	0.628473	0.440368	0.781188	EIF3F	108.913	96.6936
gene	MSTRG.4334	2.85142	0.0626974	0.366814	ARPC2	107.924	105.116
gene	MSTRG.11133	0.348304	0.281826	0.652845	DNASE1L3	107.644	57.0025
gene	MSTRG.15574	0.598314	0.177719	0.529718	IDI1	106.942	66.0356
gene	MSTRG.8287	0.744108	0.151499	0.492823	NME2	105.719	107.742
gene	MSTRG.11315	0.789975	0.229983	0.595551	CTNNB1	105.706	99.7592
gene	MSTRG.4794	1.44962	0.651557	0.902231	LOC100051901	105.31	142.996
gene	MSTRG.4588	1.10345	0.82177	0.958745	TPI1	105.154	180.705
gene	MSTRG.3579	0.843168	0.733393	0.933614	ATP1B1	104.544	180.481
gene	MSTRG.7359	0.596435	0.190072	0.546757	SELENOW	104.504	109.5
gene	MSTRG.10755	0.97899	0.755725	0.94105	CALM2	104.036	132.399
gene	MSTRG.11436	0.959264	0.85458	0.966535	SLCO2A1	103.642	118.495
gene	MSTRG.4250	0.55206	0.138183	0.469556	GNG5	102.684	84.5488
gene	MSTRG.1533	0.800593	0.44777	0.785145	MARCKSL1	101.836	103.861
gene	MSTRG.9635	2.20787	0.556051	0.85298	RPS15A	101.408	138.829
gene	MSTRG.13952	1.2041	0.0992224	0.416467	AQP3	101.149	120.541
gene	MSTRG.12334	0.710055	0.384649	0.739718	RPL35A	100.142	101.883
gene	MSTRG.14874	1.32304	0.124989	0.452171	ATP5PO	99.1964	180.419
gene	MSTRG.5928	1.09869	0.387621	0.740412	LDHA	99.0994	121.066
gene	MSTRG.5077	2.29254	0.0543787	0.347976	GPX4	98.9242	131.783
gene	MSTRG.9493	0.80491	0.220024	0.58487	VKORC1	98.8852	85.6845
gene	MSTRG.2886	0.86377	0.302197	0.670445	LRPAP1	97.7686	116.112
gene	MSTRG.3925	1.03737	0.892961	0.972957	S100A10	97.7074	103.616
gene	MSTRG.6414	0.993746	0.93218	0.984644	RAN	96.7166	129.045
gene	MSTRG.9908	0.761955	0.650215	0.902051	LMAN2	96.3954	72.4768
gene	MSTRG.16652	1.15102	0.594924	0.870754	LOC111771983	95.7005	111.666
gene	MSTRG.6719	0.920152	0.727442	0.93088	TRAM1	94.7609	68.7087
gene	MSTRG.9176	0.191103	0.339611	0.702729	PHLDA2	94.7161	47.0727
gene	MSTRG.1112	0.745126	0.0538083	0.346259	LRP10	94.6115	80.0795
gene	MSTRG.16139	0.575292	0.443532	0.782201	LOC100630758	94.5133	98.5608
gene	MSTRG.7154	1.06204	0.982257	0.996605	C10H19orf33	94.3075	45.734
gene	MSTRG.11005	0.983064	0.949903	0.988992	RPN1	94.1198	104.565
gene	MSTRG.9938	0.544292	0.425221	0.769458	ATP6V0E1	93.226	96.0469
gene	MSTRG.14530	0.585675	0.541066	0.846763	SLC31A2	92.8423	61.802
gene	MSTRG.6252	0.859089	0.619286	0.883354	DYNLL1	92.5833	74.6974
gene	MSTRG.1703	1.08822	0.338894	0.702729	DDOST	91.8599	96.0315
gene	MSTRG.6986	1.21793	0.0737927	0.38218	GPAA1	90.5554	113.463
gene	MSTRG.13355	0.772448	0.316777	0.681556	RRBP1	90.0632	62.9069
gene	MSTRG.16193	0.696113	0.29269	0.664062	MORF4L2	89.1776	75.0422
gene	MSTRG.12064	1.2459	0.535432	0.842981	LOC100070523	87.4817	103.739
gene	MSTRG.12248	1.0457	0.645713	0.898621	AP2M1	86.6034	102.309
gene	MSTRG.9488	0.63848	0.674364	0.91099	PRSS8	86.5695	53.6111
gene	MSTRG.14738	1.27174	0.186443	0.541403	AGPAT2	86.2234	115.626
gene	MSTRG.1393	1.22747	0.437666	0.779504	ATP6V0B	85.4072	95.554
gene	MSTRG.6522	0.693905	0.265238	0.635514	LOC100051370	85.0584	63.7863
gene	MSTRG.7246	1.73126	0.0846358	0.396222	RABAC1	84.9845	138.921
gene	MSTRG.6257	0.559448	0.432225	0.774869	COX6A1	84.9062	151.022
gene	MSTRG.6885	0.956506	0.739507	0.935736	EIF3H	84.8	85.3967
gene	MSTRG.1292	1.39318	0.353591	0.713755	DHCR24	84.7999	119.757
gene	MSTRG.1128	0.686605	0.249467	0.61563	SLC7A8	84.724	67.4602
gene	MSTRG.10480	0.977045	0.899558	0.974602	COX5B	84.4195	146.242
gene	MSTRG.7332	0.832343	0.2617	0.63014	LOC100065786	83.9503	99.6571
gene	MSTRG.15151	0.839502	0.418677	0.76308	CSRP2	82.4804	74.4805
gene	MSTRG.15278	0.936217	0.836868	0.960859	MYH9	82.2429	91.9856
gene	MSTRG.14389	1.05686	0.987699	0.997564	VCP	81.9025	52.1128
gene	MSTRG.10552	3.95277	0.153515	0.494837	FABP1	81.862	1383.26
gene	MSTRG.5368	1.01541	0.947422	0.988147	ATP5MG	81.7698	117.866
gene	MSTRG.7900	0.664698	0.281829	0.652845	TIMP2	81.4414	52.3636
gene	MSTRG.14614	0.633318	0.0844512	0.396222	FAM129B	80.9578	60.7442
gene	MSTRG.16591	1.31062	0.524663	0.838159	LOC111771923	80.3289	108.952
gene	MSTRG.5667	1.04512	0.481986	0.809787	EIF3G	78.7957	84.9274
gene	MSTRG.15345	1.02686	0.770898	0.947948	ST13	78.2731	93.5337
gene	MSTRG.10132	0.64663	0.139723	0.472091	CTNNA1	77.3879	56.3319
gene	MSTRG.13723	0.908772	0.814417	0.955398	PPDPF	76.4992	127.628
gene	MSTRG.6685	0.801839	0.289372	0.661331	FABP5	76.2015	55.0972
gene	MSTRG.6330	0.954264	0.526491	0.83825	ARPC3	76.1826	92.6107
gene	MSTRG.9634	0.282778	0.142774	0.477622	ARL6IP1	75.5288	96.9324
gene	MSTRG.6743	0.765872	0.150753	0.491526	GGH	75.2282	79.1824
gene	MSTRG.15010	0.729811	0.339383	0.702729	EIF4EBP1	74.9309	68.2596
gene	MSTRG.3567	0.893389	0.476588	0.805612	CREG1	74.0806	81.5223
gene	MSTRG.15565	1.17731	0.152229	0.493008	GDI2	73.916	103.058
gene	MSTRG.16440	0.701828	0.349241	0.711436	LOC111771759	73.5687	93.1387
gene	MSTRG.5061	0.747387	0.321468	0.685041	FSTL3	73.5159	56.798
gene	MSTRG.5037	0.967754	0.863119	0.96759	LOC111774036	72.6648	72.0041
gene	MSTRG.8596	0.234306	0.81085	0.955398	GABARAP	72.6365	121.172
gene	MSTRG.15519	1.20515	0.650653	0.902231	VIM	72.4391	55.0915
gene	MSTRG.4423	0.83028	0.608579	0.878789	NCL	72.0743	86.6283
gene	MSTRG.4560	1.39378	0.476209	0.805612	CD9	71.2956	96.6628
gene	MSTRG.13098	1.15717	0.54701	0.847859	NDUFA13	70.8641	103.31
gene	MSTRG.4515	1.19907	0.136836	0.468196	ATP6V1E1	70.6563	94.8217
gene	MSTRG.9068	1.08943	0.934093	0.984644	BANF1	70.2932	61.1028
gene	MSTRG.6963	1.12495	0.230822	0.596633	LY6E	68.6344	90.9882
gene	MSTRG.3953	0.827429	0.68789	0.917489	CERS2	68.25	45.7017
gene	MSTRG.7065	1.0248	0.854943	0.966535	PEPD	68.1102	83.8939
gene	MSTRG.3662	0.612329	0.0553344	0.351294	ARPC5	68.0644	47.1368
gene	MSTRG.14265	1.64444	0.468745	0.801779	CALM1	67.8975	124.943
gene	MSTRG.9643	1.3704	0.0506101	0.337167	LOC100053583	67.8165	83.5173
gene	MSTRG.8144	0.921592	0.465844	0.799242	RAB5C	67.2015	70.4084
gene	MSTRG.12672	2.44251	0.635301	0.892722	TUBB	66.8801	106.723
gene	MSTRG.5034	1.08359	0.438869	0.780469	CCT2	66.6854	77.4305
gene	MSTRG.3847	1.05791	0.856074	0.967051	SSR2	66.3033	100.18
gene	MSTRG.10874	1.59206	0.154857	0.497128	OST4	66.1879	65.9437
gene	MSTRG.4863	0.862354	0.442502	0.781965	PFDN5	66.1683	57.1574
gene	MSTRG.7979	1.13407	0.622494	0.885439	ATP5PD	65.862	80.8199
gene	MSTRG.4175	0.950024	0.588116	0.868013	SNX7	65.835	76.6028
gene	MSTRG.4556	1.04853	0.739607	0.935736	LOC100051778	65.6806	82.2467
gene	MSTRG.16300	1.26575	0.773805	0.948	GPC3	65.5134	53.1841
gene	MSTRG.11541	1.00645	0.975397	0.99471	CRYL1	65.3008	88.3243
gene	MSTRG.777	1.29729	0.554486	0.851992	PKM	64.6036	102.822
gene	MSTRG.13266	0.956668	0.74559	0.937746	DAP	64.5438	53.2114
gene	MSTRG.11152	1.14478	0.474933	0.805134	TKT	64.474	72.8424
gene	MSTRG.6876	0.525044	0.438799	0.780469	EIF3E	64.0105	64.8616
gene	MSTRG.16114	1.14715	0.428387	0.770838	NONO	63.8109	73.3614
gene	MSTRG.13085	1.25005	0.110908	0.431985	COPE	63.2146	81.3262
gene	MSTRG.13968	0.954849	0.49789	0.819598	SIGMAR1	63.1863	66.7578
gene	MSTRG.12342	0.862133	0.486696	0.811733	ITGB5	62.8934	62.986
gene	MSTRG.14899	0.930856	0.913978	0.979509	HMGN1	62.8362	107.476
gene	MSTRG.12558	1.23246	0.544003	0.846905	GMPR	62.5103	87.8498
gene	MSTRG.1110	0.849737	0.848999	0.965537	DAD1	62.3525	67.1458
gene	MSTRG.8427	1.36186	0.415485	0.761029	RAB11FIP4	62.2505	64.7656
gene	MSTRG.15640	0.905198	0.829745	0.960305	CAPN2	61.8257	45.0381
gene	MSTRG.4578	1.03457	0.882917	0.972176	MLF2	61.6894	91.6557
gene	MSTRG.7968	0.487509	0.558077	0.854305	SUMO2	61.5352	71.3727
gene	MSTRG.10804	0.99738	0.993891	0.997996	QPCT	61.3004	57.6768
gene	MSTRG.13704	1.11253	0.226987	0.591033	PSMA7	60.6821	85.3666
gene	MSTRG.9972	0.448492	0.358867	0.718444	CCNG1	60.1185	48.2083
gene	MSTRG.9112	1.03128	0.585108	0.866169	PPP1CA	59.8061	62.7214
gene	MSTRG.2296	0.61314	0.402368	0.752468	GOT2	59.7651	66.3573
gene	MSTRG.10234	0.976514	0.846879	0.964033	HSD17B4	59.4534	67.822
gene	MSTRG.9318	0.937553	0.211672	0.575921	ARPC1A	58.7551	62.3099
gene	MSTRG.11588	1.26948	0.312513	0.67546	HMGB1	58.3889	78.8652
gene	MSTRG.11000	1.1025	0.875651	0.970779	SEC61A1	58.2011	42.4239
gene	MSTRG.727	0.455246	0.0522898	0.342246	TSPAN3	57.7386	54.5214
gene	MSTRG.10583	1.52341	0.0599386	0.360803	SUCLG1	57.3813	97.3196
gene	MSTRG.4985	0.860548	0.2241	0.588928	CTDSP2	57.2684	54.7848
gene	MSTRG.4941	1.08449	0.889375	0.972957	PTGES3	57.2392	58.7632
gene	MSTRG.16142	1.18611	0.278921	0.650479	PGK1	57.0617	82.1715
gene	MSTRG.10569	0.965097	0.631363	0.890349	VAMP8	56.887	56.2665
gene	MSTRG.8975	1.14096	0.776726	0.949251	RTN3	56.8482	93.3081
gene	MSTRG.14844	0.980496	0.585335	0.866325	CCT8	56.5696	62.196
gene	MSTRG.2201	0.984091	0.959624	0.990938	OSTC	56.2623	51.0766
gene	MSTRG.9387	1.21395	0.416607	0.761029	FIS1	56.2121	76.7304
gene	MSTRG.6837	1.16978	0.518232	0.833093	LAPTM4B	56.1588	65.1436
gene	MSTRG.10336	1.10061	0.873137	0.970709	LOC100630549	56.1464	58.8289
gene	MSTRG.3657	0.707274	0.541289	0.846763	LAMC1	55.9909	44.7212
gene	MSTRG.13711	1.10979	0.485414	0.811313	LAMA5	55.896	49.0047
gene	MSTRG.5555	0.596515	0.0631129	0.367161	JUNB	55.7969	63.7236
gene	MSTRG.11863	0.814017	0.62516	0.887093	ACTR3	55.6756	53.5577
gene	MSTRG.13486	0.893609	0.891597	0.972957	CHMP4B	55.1643	70.9112
gene	MSTRG.3862	1.12759	0.472336	0.804249	KRTCAP2	54.752	65.3724
gene	MSTRG.14149	0.753156	0.696759	0.920968	ERH	54.7325	68.7946
gene	MSTRG.4851	0.642154	0.280288	0.651343	EIF4B	54.2589	48.5231
gene	MSTRG.1689	0.492608	0.0553111	0.351294	CDC42	54.2245	47.0666
gene	MSTRG.9897	0.805717	0.834863	0.9607	TMED9	53.8901	63.9907
gene	MSTRG.3349	0.698148	0.636751	0.893978	AKR1D1	53.3469	97.4436
gene	MSTRG.1881	0.871925	0.133463	0.463485	GNB1	53.2626	44.7902
gene	MSTRG.5374	0.961625	0.793086	0.951634	ARCN1	53.217	68.4244
gene	MSTRG.10137	1.10065	0.53582	0.843244	HSPA9	53.1621	73.7273
gene	MSTRG.11619	0.430358	0.108252	0.426838	SLC25A15	52.8675	87.0838
gene	MSTRG.3356	0.700779	0.275666	0.648811	ZC3HAV1L	52.7652	44.5268
gene	MSTRG.3832	1.07662	0.630437	0.889771	CCT3	52.5742	65.1919
gene	MSTRG.10179	0.79805	0.620448	0.883905	VDAC1	52.5146	58.7548
gene	MSTRG.7390	1.29006	0.282552	0.653141	NUCB1	52.4815	68.0219
gene	MSTRG.5559	0.820619	0.237057	0.605024	TRIR	52.4706	51.8337
gene	MSTRG.15991	1.41851	0.134536	0.464516	NDUFB11	52.4275	84.3814
gene	MSTRG.152	0.32617	0.167722	0.515336	BORCS7	52.2472	44.1108
gene	MSTRG.16797	293.95	0.0787346	0.39007	LOC111767432	52.2083	87.8668
gene	MSTRG.13067	0.441599	0.270178	0.641707	JUND	51.8751	64.8778
gene	MSTRG.12525	1.09228	0.600863	0.873454	TXNDC5	51.6427	49.5795
gene	MSTRG.16389	1.15872	0.686005	0.916427	ATP6AP1	51.3628	44.8644
gene	MSTRG.14488	0.689289	0.382238	0.737952	LOC100060997	51.3115	42.4113
gene	MSTRG.4227	0.861981	0.395783	0.749365	SELENOF	51.1815	45.5653
gene	MSTRG.568	0.919486	0.666139	0.907318	IQGAP1	50.9573	60.3375
gene	MSTRG.3201	1.70877	0.118342	0.444929	TAX1BP1	50.7867	77.3011
gene	MSTRG.586	1.49041	0.228674	0.593701	IDH2	50.7062	84.6757
gene	MSTRG.84	0.735197	0.0882958	0.403597	EIF3A	50.5175	48.8779
gene	MSTRG.4088	0.831126	0.525883	0.83825	RHOC	50.4741	57.1742
gene	MSTRG.9297	2.52564	0.509907	0.827402	RAC1	50.3411	54.9006
gene	MSTRG.8347	1.02082	0.940007	0.9848	CLTC	50.2925	65.6355
gene	MSTRG.12515	0.761797	0.708908	0.924634	SSR1	50.2353	45.6675
gene	MSTRG.743	1.6408	0.0508266	0.337494	COX5A	50.0924	94.5446
gene	MSTRG.12251	0.921685	0.145664	0.483528	PSMD2	49.9759	51.3676
gene	MSTRG.4538	0.968096	0.816921	0.956043	FKBP4	49.9114	48.2874
gene	MSTRG.7165	0.927457	0.676613	0.912584	ACTN4	49.8888	51.9228
gene	MSTRG.4092	0.89878	0.136892	0.468196	CAPZA1	49.3863	61.3249
gene	MSTRG.10629	0.952841	0.372146	0.729953	CCT7	49.029	54.2396
gene	MSTRG.4935	1.01933	0.907514	0.976367	CS	48.9725	53.6953
gene	MSTRG.15936	1.06967	0.921721	0.981873	SMS	48.7888	58.1856
gene	MSTRG.13250	0.859478	0.487511	0.812709	GOLPH3	48.6026	42.3819
gene	MSTRG.4826	2.60472	0.150602	0.491485	DAZAP2	48.2537	56.1949
gene	MSTRG.13901	1.07139	0.683194	0.915978	RRAGA	48.2212	47.0557
gene	MSTRG.9129	1.28451	0.412212	0.75838	NDUFS8	48.171	71.1421
gene	MSTRG.1658	1.00865	0.979379	0.99585	PNRC2	48.0533	46.8494
gene	MSTRG.15296	0.826832	0.642531	0.896445	EIF3L	47.6195	44.3693
gene	MSTRG.8617	1.03511	0.880066	0.97137	EIF4A1	47.6141	69.4003
gene	MSTRG.16259	2.10204	0.21442	0.577849	SLC25A5	47.5618	99.6118
gene	MSTRG.221	0.785583	0.599604	0.873215	PGAM1	47.5454	89.793
gene	MSTRG.11068	0.888463	0.754509	0.94105	LOC100058358	47.3055	52.1851
gene	MSTRG.14460	1.5692	0.079041	0.39052	NANS	47.2428	69.6732
gene	MSTRG.8985	1.05974	0.789873	0.95142	STIP1	47.1338	58.2747
gene	MSTRG.4594	1.95358	0.130449	0.458766	PHB2	46.8605	55.6714
gene	MSTRG.5508	1.01217	0.80399	0.954673	TECR	46.8447	53.2992
gene	MSTRG.5509	1.05804	0.83051	0.96039	DNAJB1	46.6903	66.2259
gene	MSTRG.10753	1.14682	0.400128	0.752165	EPCAM	46.6595	65.9692
gene	MSTRG.11129	1.0464	0.717953	0.927619	PDHB	46.5271	53.0266
gene	MSTRG.3018	1.06158	0.252564	0.619761	YKT6	46.4788	47.0985
gene	MSTRG.6308	1.92137	0.541189	0.846763	ERP29	46.3845	89.7541
gene	MSTRG.6254	1.13244	0.414508	0.760235	SRSF9	46.1054	47.8176
gene	MSTRG.9207	1.1509	0.0765444	0.388007	POLR2L	45.8345	59.1529
gene	MSTRG.13643	1.01929	0.911825	0.979267	CEBPB	45.832	46.5328
gene	MSTRG.10172	1.05153	0.704872	0.922283	SKP1	45.7166	56.8579
gene	MSTRG.4562	0.859701	0.465277	0.798948	TNFRSF1A	45.3564	46.2162
gene	MSTRG.5476	0.960792	0.907553	0.976367	SRPRA	45.2069	43.7853
gene	MSTRG.13627	0.905961	0.45465	0.789752	LOC100071401	45.081	41.9206
gene	MSTRG.3601	1.10021	0.894391	0.972957	PRDX6	44.9887	84.3844
gene	MSTRG.12833	1.0122	0.826787	0.959978	SRSF3	44.9816	59.0541
gene	MSTRG.5961	1.02041	0.709717	0.924862	EIF3M	44.4843	56.4779
gene	MSTRG.9713	0.749059	0.366462	0.724635	HMOX2	44.4841	41.6059
gene	MSTRG.4234	2.45755	0.133846	0.463489	CYR61	44.3103	85.9071
gene	MSTRG.8743	0.554344	0.371437	0.729793	USP22	43.9027	52.8545
gene	MSTRG.4597	0.87125	0.097532	0.413768	LPCAT3	43.8884	55.1063
gene	MSTRG.58	1.33833	0.69117	0.919267	HTRA1	43.4631	58.9
gene	MSTRG.5190	2.03271	0.330975	0.69398	MYDGF	43.2864	56.7168
gene	MSTRG.3047	0.832959	0.634603	0.892685	SEC61G	43.1757	48.5504
gene	MSTRG.1744	1.25343	0.161763	0.508484	SDHB	43.1502	59.1229
gene	MSTRG.15307	1.25259	0.0838426	0.395427	POLR2F	42.8259	52.9727
gene	MSTRG.5573	0.966699	0.882293	0.972017	WDR83OS	42.818	45.5347
gene	MSTRG.7357	0.997159	0.995291	0.998371	NAPA	42.7563	44.2171
gene	MSTRG.12738	1.1729	0.443928	0.782201	LOC100629578	42.4308	47.8191
gene	MSTRG.6851	1.29901	0.213951	0.577541	LOC100055813	42.4097	54.6318
gene	MSTRG.10127	0.843737	0.247388	0.613135	PAIP2	42.2837	49.7708
gene	MSTRG.14933	1.25198	0.562467	0.855626	LOC100050760	42.0327	45.3702
gene	MSTRG.9752	1.26284	0.356479	0.71648	ELOB	41.841	50.8892
gene	MSTRG.6944	0.384103	0.478005	0.806433	NDRG1	41.5269	65.8596
gene	MSTRG.14588	1.1882	0.0918917	0.40921	PSMB7	41.5233	57.9569
gene	MSTRG.7624	1.28393	0.22307	0.588582	ME1	40.9226	64.6157
gene	MSTRG.5552	1.20527	0.277863	0.649936	DNASE2	40.8021	56.2554
gene	MSTRG.3868	1.43392	0.340799	0.703719	EFNA1	40.7508	68.7159
gene	MSTRG.4371	1.03207	0.960326	0.990938	TUBA4A	40.7154	54.0047
gene	MSTRG.14835	1.39979	0.105855	0.423481	ATP5PF	40.631	73.5394
gene	MSTRG.3780	1.14927	0.264845	0.634785	COPA	40.5184	47.9129
gene	MSTRG.2551	0.96965	0.697865	0.920968	CHMP1A	40.2223	42.5882
gene	MSTRG.7751	2.28278	0.118592	0.444929	SERINC1	40.1543	54.6383
gene	MSTRG.13010	0.988325	0.977322	0.995304	TPM4	40.0383	40.6302
gene	MSTRG.6076	0.872413	0.756775	0.941318	SNRPD3	40.0374	58.3385
